# Supplementary material for: Local Invasion Patterns Characterized by SARIFA and Tumor Budding Differ and Have Distinct Prognostic Significance in Esophageal Adenocarcinoma and Squamous Cell Carcinoma
Source: Cancers (Basel). 2024 Sep 13;16(18):3144. doi: 10.3390/cancers16183144 (PMC11430286; doi:10.3390/cancers16183144)
Supplement: Supplementary file 1 [file cancers-16-03144-s001.zip]

Archive with 1 entries (1 files):
- cancers-3177200-supplementary.pdf
